# Supplementary material for: Tree-based differential testing using inferential uncertainty for RNA-seq
Source: Genome Res. 2025 Oct;35(10):2326–38. doi: 10.1101/gr.279981.124 (PMC12487820; doi:10.1101/gr.279981.124)
Supplement: Supplement 2 [file Supplemental_Code.zip]

Archive with 200 entries (147 files):
- Supplemental_Code/
- Supplemental_Code/mehenDi-main/
- Supplemental_Code/mehenDi-main/.gitignore
- Supplemental_Code/mehenDi-main/DESCRIPTION
- Supplemental_Code/mehenDi-main/LICENSE
- Supplemental_Code/mehenDi-main/LICENSE.md
- Supplemental_Code/mehenDi-main/NAMESPACE
- Supplemental_Code/mehenDi-main/README.md
- Supplemental_Code/mehenDi-main/.github/
- Supplemental_Code/mehenDi-main/.github/workflows/
- Supplemental_Code/mehenDi-main/.github/workflows/check-bioc.yml
- Supplemental_Code/mehenDi-main/man/
- Supplemental_Code/mehenDi-main/man/computeSign.Rd
- Supplemental_Code/mehenDi-main/man/mehenDi-package.Rd
- Supplemental_Code/mehenDi-main/man/mehenDi.Rd
- Supplemental_Code/mehenDi-main/man/trenDi.Rd
- Supplemental_Code/mehenDi-main/pkgdown/
- Supplemental_Code/mehenDi-main/pkgdown/_pkgdown.yml
- Supplemental_Code/mehenDi-main/R/
- Supplemental_Code/mehenDi-main/R/helper_functions.R
- Supplemental_Code/mehenDi-main/R/mehenDi-package.R
- Supplemental_Code/mehenDi-main/R/mehenDi.R
- Supplemental_Code/mehenDi-main/tests/
- Supplemental_Code/mehenDi-main/tests/testthat.R
- Supplemental_Code/mehenDi-main/tests/testthat/
- Supplemental_Code/mehenDi-main/tests/testthat/test-helper_functions.R
- Supplemental_Code/mehenDi-main/tests/testthat/test-mehenDi.R
- Supplemental_Code/mehenDi-main/vignettes/
- Supplemental_Code/mehenDi-main/vignettes/mehenDi.Rmd
- Supplemental_Code/NPSDC-mehenDi-60a9492/
- Supplemental_Code/NPSDC-mehenDi-60a9492/.gitignore
- Supplemental_Code/NPSDC-mehenDi-60a9492/DESCRIPTION
- Supplemental_Code/NPSDC-mehenDi-60a9492/LICENSE
- Supplemental_Code/NPSDC-mehenDi-60a9492/LICENSE.md
- Supplemental_Code/NPSDC-mehenDi-60a9492/NAMESPACE
- Supplemental_Code/NPSDC-mehenDi-60a9492/README.md
- Supplemental_Code/NPSDC-mehenDi-60a9492/.github/
- Supplemental_Code/NPSDC-mehenDi-60a9492/.github/workflows/
- Supplemental_Code/NPSDC-mehenDi-60a9492/.github/workflows/check-bioc.yml
- Supplemental_Code/NPSDC-mehenDi-60a9492/man/
- Supplemental_Code/NPSDC-mehenDi-60a9492/man/computeSign.Rd
- Supplemental_Code/NPSDC-mehenDi-60a9492/man/mehenDi-package.Rd
- Supplemental_Code/NPSDC-mehenDi-60a9492/man/mehenDi.Rd
- Supplemental_Code/NPSDC-mehenDi-60a9492/man/trenDi.Rd
- Supplemental_Code/NPSDC-mehenDi-60a9492/pkgdown/
- Supplemental_Code/NPSDC-mehenDi-60a9492/pkgdown/_pkgdown.yml
- Supplemental_Code/NPSDC-mehenDi-60a9492/R/
- Supplemental_Code/NPSDC-mehenDi-60a9492/R/helper_functions.R
- Supplemental_Code/NPSDC-mehenDi-60a9492/R/mehenDi-package.R
- Supplemental_Code/NPSDC-mehenDi-60a9492/R/mehenDi.R
- Supplemental_Code/NPSDC-mehenDi-60a9492/tests/
- Supplemental_Code/NPSDC-mehenDi-60a9492/tests/testthat.R
- Supplemental_Code/NPSDC-mehenDi-60a9492/tests/testthat/
- Supplemental_Code/NPSDC-mehenDi-60a9492/tests/testthat/test-helper_functions.R
- Supplemental_Code/NPSDC-mehenDi-60a9492/tests/testthat/test-mehenDi.R
- Supplemental_Code/NPSDC-mehenDi-60a9492/vignettes/
- Supplemental_Code/NPSDC-mehenDi-60a9492/vignettes/mehenDi.Rmd
- Supplemental_Code/NPSDC-mehenDi-paper-data-0cee317/
- Supplemental_Code/NPSDC-mehenDi-paper-data-0cee317/env.yml
- Supplemental_Code/NPSDC-mehenDi-paper-data-0cee317/install_packages.R
- Supplemental_Code/NPSDC-mehenDi-paper-data-0cee317/LICENSE
- Supplemental_Code/NPSDC-mehenDi-paper-data-0cee317/README.md
- Supplemental_Code/NPSDC-mehenDi-paper-data-0cee317/brain_sim/
- Supplemental_Code/NPSDC-mehenDi-paper-data-0cee317/brain_sim/.gitignore
- Supplemental_Code/NPSDC-mehenDi-paper-data-0cee317/brain_sim/README.md
- Supplemental_Code/NPSDC-mehenDi-paper-data-0cee317/brain_sim/Snakefile
- Supplemental_Code/NPSDC-mehenDi-paper-data-0cee317/brain_sim/configs/
- Supplemental_Code/NPSDC-mehenDi-paper-data-0cee317/brain_sim/configs/low_fc.yml
- Supplemental_Code/NPSDC-mehenDi-paper-data-0cee317/brain_sim/configs/normal_fc.yml
- Supplemental_Code/NPSDC-mehenDi-paper-data-0cee317/brain_sim/configs/small_example.yml
- Supplemental_Code/NPSDC-mehenDi-paper-data-0cee317/brain_sim/data/
- Supplemental_Code/NPSDC-mehenDi-paper-data-0cee317/brain_sim/data/fitpar_all.rda
- Supplemental_Code/NPSDC-mehenDi-paper-data-0cee317/brain_sim/data/frontal_cortex.tsv.gz
- Supplemental_Code/NPSDC-mehenDi-paper-data-0cee317/brain_sim/data/meanDispPairs.rda
- Supplemental_Code/NPSDC-mehenDi-paper-data-0cee317/brain_sim/scripts/
- Supplemental_Code/NPSDC-mehenDi-paper-data-0cee317/brain_sim/scripts/clean_gencode_annotation.R
- Supplemental_Code/NPSDC-mehenDi-paper-data-0cee317/brain_sim/scripts/shuffle.sh
- Supplemental_Code/NPSDC-mehenDi-paper-data-0cee317/brain_sim/scripts/shuffle_wrapper.sh
- Supplemental_Code/NPSDC-mehenDi-paper-data-0cee317/brain_sim/scripts/simulate_brain_expression.R
- Supplemental_Code/NPSDC-mehenDi-paper-data-0cee317/brain_sim/scripts/simulate_reads.R
- Supplemental_Code/NPSDC-mehenDi-paper-data-0cee317/chimpBrain/
- Supplemental_Code/NPSDC-mehenDi-paper-data-0cee317/chimpBrain/config.json
- Supplemental_Code/NPSDC-mehenDi-paper-data-0cee317/chimpBrain/Snakefile
- Supplemental_Code/NPSDC-mehenDi-paper-data-0cee317/chimpBrain/SYNAPSE_METADATA_MANIFEST.tsv
- Supplemental_Code/NPSDC-mehenDi-paper-data-0cee317/mouseMuscle/
- Supplemental_Code/NPSDC-mehenDi-paper-data-0cee317/mouseMuscle/config.json
- Supplemental_Code/NPSDC-mehenDi-paper-data-0cee317/mouseMuscle/Snakefile
- Supplemental_Code/NPSDC-mehenDi-paper-data-0cee317/mouseMuscle/SRR_Acc_List.txt
- __MACOSX/
- __MACOSX/Supplemental_Code/
- __MACOSX/Supplemental_Code/._mehenDi-main
- __MACOSX/Supplemental_Code/._NPSDC-mehenDi-60a9492
- __MACOSX/Supplemental_Code/._NPSDC-mehenDi-paper-data-0cee317
- __MACOSX/Supplemental_Code/mehenDi-main/
- __MACOSX/Supplemental_Code/mehenDi-main/._.github
- __MACOSX/Supplemental_Code/mehenDi-main/._.gitignore
- __MACOSX/Supplemental_Code/mehenDi-main/._DESCRIPTION
- __MACOSX/Supplemental_Code/mehenDi-main/._LICENSE
- __MACOSX/Supplemental_Code/mehenDi-main/._LICENSE.md
- __MACOSX/Supplemental_Code/mehenDi-main/._man
- __MACOSX/Supplemental_Code/mehenDi-main/._NAMESPACE
- __MACOSX/Supplemental_Code/mehenDi-main/._pkgdown
- __MACOSX/Supplemental_Code/mehenDi-main/._R
- __MACOSX/Supplemental_Code/mehenDi-main/._README.md
- __MACOSX/Supplemental_Code/mehenDi-main/._tests
- __MACOSX/Supplemental_Code/mehenDi-main/._vignettes
- __MACOSX/Supplemental_Code/mehenDi-main/.github/
- __MACOSX/Supplemental_Code/mehenDi-main/.github/._workflows
- __MACOSX/Supplemental_Code/mehenDi-main/.github/workflows/
- __MACOSX/Supplemental_Code/mehenDi-main/.github/workflows/._check-bioc.yml
- __MACOSX/Supplemental_Code/mehenDi-main/man/
- __MACOSX/Supplemental_Code/mehenDi-main/man/._computeSign.Rd
- __MACOSX/Supplemental_Code/mehenDi-main/man/._mehenDi-package.Rd
- __MACOSX/Supplemental_Code/mehenDi-main/man/._mehenDi.Rd
- __MACOSX/Supplemental_Code/mehenDi-main/man/._trenDi.Rd
- __MACOSX/Supplemental_Code/mehenDi-main/pkgdown/
- __MACOSX/Supplemental_Code/mehenDi-main/pkgdown/.__pkgdown.yml
- __MACOSX/Supplemental_Code/mehenDi-main/R/
- __MACOSX/Supplemental_Code/mehenDi-main/R/._helper_functions.R
- __MACOSX/Supplemental_Code/mehenDi-main/R/._mehenDi-package.R
- __MACOSX/Supplemental_Code/mehenDi-main/R/._mehenDi.R
- __MACOSX/Supplemental_Code/mehenDi-main/tests/
- __MACOSX/Supplemental_Code/mehenDi-main/tests/._testthat
- __MACOSX/Supplemental_Code/mehenDi-main/tests/._testthat.R
- __MACOSX/Supplemental_Code/mehenDi-main/tests/testthat/
- __MACOSX/Supplemental_Code/mehenDi-main/tests/testthat/._test-helper_functions.R
- __MACOSX/Supplemental_Code/mehenDi-main/tests/testthat/._test-mehenDi.R
- __MACOSX/Supplemental_Code/mehenDi-main/vignettes/
- __MACOSX/Supplemental_Code/mehenDi-main/vignettes/._mehenDi.Rmd
- __MACOSX/Supplemental_Code/NPSDC-mehenDi-60a9492/
- __MACOSX/Supplemental_Code/NPSDC-mehenDi-60a9492/._.github
- __MACOSX/Supplemental_Code/NPSDC-mehenDi-60a9492/._.gitignore
- __MACOSX/Supplemental_Code/NPSDC-mehenDi-60a9492/._DESCRIPTION
- __MACOSX/Supplemental_Code/NPSDC-mehenDi-60a9492/._LICENSE
- __MACOSX/Supplemental_Code/NPSDC-mehenDi-60a9492/._LICENSE.md
- __MACOSX/Supplemental_Code/NPSDC-mehenDi-60a9492/._man
- __MACOSX/Supplemental_Code/NPSDC-mehenDi-60a9492/._NAMESPACE
- __MACOSX/Supplemental_Code/NPSDC-mehenDi-60a9492/._pkgdown
- __MACOSX/Supplemental_Code/NPSDC-mehenDi-60a9492/._R
- __MACOSX/Supplemental_Code/NPSDC-mehenDi-60a9492/._README.md
- __MACOSX/Supplemental_Code/NPSDC-mehenDi-60a9492/._tests
- __MACOSX/Supplemental_Code/NPSDC-mehenDi-60a9492/._vignettes
- __MACOSX/Supplemental_Code/NPSDC-mehenDi-60a9492/.github/
- __MACOSX/Supplemental_Code/NPSDC-mehenDi-60a9492/.github/._workflows
- __MACOSX/Supplemental_Code/NPSDC-mehenDi-60a9492/.github/workflows/
- __MACOSX/Supplemental_Code/NPSDC-mehenDi-60a9492/.github/workflows/._check-bioc.yml
- __MACOSX/Supplemental_Code/NPSDC-mehenDi-60a9492/man/
- __MACOSX/Supplemental_Code/NPSDC-mehenDi-60a9492/man/._computeSign.Rd
- __MACOSX/Supplemental_Code/NPSDC-mehenDi-60a9492/man/._mehenDi-package.Rd
- __MACOSX/Supplemental_Code/NPSDC-mehenDi-60a9492/man/._mehenDi.Rd
- __MACOSX/Supplemental_Code/NPSDC-mehenDi-60a9492/man/._trenDi.Rd
- __MACOSX/Supplemental_Code/NPSDC-mehenDi-60a9492/pkgdown/
- __MACOSX/Supplemental_Code/NPSDC-mehenDi-60a9492/pkgdown/.__pkgdown.yml
- __MACOSX/Supplemental_Code/NPSDC-mehenDi-60a9492/R/
- __MACOSX/Supplemental_Code/NPSDC-mehenDi-60a9492/R/._helper_functions.R
- __MACOSX/Supplemental_Code/NPSDC-mehenDi-60a9492/R/._mehenDi-package.R
- __MACOSX/Supplemental_Code/NPSDC-mehenDi-60a9492/R/._mehenDi.R
- __MACOSX/Supplemental_Code/NPSDC-mehenDi-60a9492/tests/
- __MACOSX/Supplemental_Code/NPSDC-mehenDi-60a9492/tests/._testthat
- __MACOSX/Supplemental_Code/NPSDC-mehenDi-60a9492/tests/._testthat.R
- __MACOSX/Supplemental_Code/NPSDC-mehenDi-60a9492/tests/testthat/
- __MACOSX/Supplemental_Code/NPSDC-mehenDi-60a9492/tests/testthat/._test-helper_functions.R
- __MACOSX/Supplemental_Code/NPSDC-mehenDi-60a9492/tests/testthat/._test-mehenDi.R
- __MACOSX/Supplemental_Code/NPSDC-mehenDi-60a9492/vignettes/
- __MACOSX/Supplemental_Code/NPSDC-mehenDi-60a9492/vignettes/._mehenDi.Rmd
- __MACOSX/Supplemental_Code/NPSDC-mehenDi-paper-data-0cee317/
- __MACOSX/Supplemental_Code/NPSDC-mehenDi-paper-data-0cee317/._brain_sim
- __MACOSX/Supplemental_Code/NPSDC-mehenDi-paper-data-0cee317/._chimpBrain
- __MACOSX/Supplemental_Code/NPSDC-mehenDi-paper-data-0cee317/._env.yml
- __MACOSX/Supplemental_Code/NPSDC-mehenDi-paper-data-0cee317/._install_packages.R
- __MACOSX/Supplemental_Code/NPSDC-mehenDi-paper-data-0cee317/._LICENSE
- __MACOSX/Supplemental_Code/NPSDC-mehenDi-paper-data-0cee317/._mouseMuscle
- __MACOSX/Supplemental_Code/NPSDC-mehenDi-paper-data-0cee317/._README.md
- __MACOSX/Supplemental_Code/NPSDC-mehenDi-paper-data-0cee317/brain_sim/
- __MACOSX/Supplemental_Code/NPSDC-mehenDi-paper-data-0cee317/brain_sim/._.gitignore
- __MACOSX/Supplemental_Code/NPSDC-mehenDi-paper-data-0cee317/brain_sim/._configs
- __MACOSX/Supplemental_Code/NPSDC-mehenDi-paper-data-0cee317/brain_sim/._data
- __MACOSX/Supplemental_Code/NPSDC-mehenDi-paper-data-0cee317/brain_sim/._README.md
- __MACOSX/Supplemental_Code/NPSDC-mehenDi-paper-data-0cee317/brain_sim/._scripts
- __MACOSX/Supplemental_Code/NPSDC-mehenDi-paper-data-0cee317/brain_sim/._Snakefile
- __MACOSX/Supplemental_Code/NPSDC-mehenDi-paper-data-0cee317/brain_sim/configs/
- __MACOSX/Supplemental_Code/NPSDC-mehenDi-paper-data-0cee317/brain_sim/configs/._low_fc.yml
- __MACOSX/Supplemental_Code/NPSDC-mehenDi-paper-data-0cee317/brain_sim/configs/._normal_fc.yml
- __MACOSX/Supplemental_Code/NPSDC-mehenDi-paper-data-0cee317/brain_sim/configs/._small_example.yml
- __MACOSX/Supplemental_Code/NPSDC-mehenDi-paper-data-0cee317/brain_sim/data/
- __MACOSX/Supplemental_Code/NPSDC-mehenDi-paper-data-0cee317/brain_sim/data/._fitpar_all.rda
- __MACOSX/Supplemental_Code/NPSDC-mehenDi-paper-data-0cee317/brain_sim/data/._frontal_cortex.tsv.gz
- __MACOSX/Supplemental_Code/NPSDC-mehenDi-paper-data-0cee317/brain_sim/data/._meanDispPairs.rda
- __MACOSX/Supplemental_Code/NPSDC-mehenDi-paper-data-0cee317/brain_sim/scripts/
- __MACOSX/Supplemental_Code/NPSDC-mehenDi-paper-data-0cee317/brain_sim/scripts/._shuffle.sh
- __MACOSX/Supplemental_Code/NPSDC-mehenDi-paper-data-0cee317/brain_sim/scripts/._shuffle_wrapper.sh
- __MACOSX/Supplemental_Code/NPSDC-mehenDi-paper-data-0cee317/brain_sim/scripts/._simulate_reads.R
- __MACOSX/Supplemental_Code/NPSDC-mehenDi-paper-data-0cee317/chimpBrain/
- __MACOSX/Supplemental_Code/NPSDC-mehenDi-paper-data-0cee317/chimpBrain/._config.json
- __MACOSX/Supplemental_Code/NPSDC-mehenDi-paper-data-0cee317/chimpBrain/._Snakefile
- __MACOSX/Supplemental_Code/NPSDC-mehenDi-paper-data-0cee317/chimpBrain/._SYNAPSE_METADATA_MANIFEST.tsv
- __MACOSX/Supplemental_Code/NPSDC-mehenDi-paper-data-0cee317/mouseMuscle/
- __MACOSX/Supplemental_Code/NPSDC-mehenDi-paper-data-0cee317/mouseMuscle/._config.json
- __MACOSX/Supplemental_Code/NPSDC-mehenDi-paper-data-0cee317/mouseMuscle/._Snakefile
- __MACOSX/Supplemental_Code/NPSDC-mehenDi-paper-data-0cee317/mouseMuscle/._SRR_Acc_List.txt
