# Supplementary material for: Tree-based differential testing using inferential uncertainty for RNA-seq
Source: Genome Res. 2025 Oct;35(10):2326–38. doi: 10.1101/gr.279981.124 (PMC12487820; doi:10.1101/gr.279981.124)
Supplement: Supplement 2 [file Supplemental_Code.zip › Supplemental_Code/mehenDi-main/NAMESPACE]

# Generated by roxygen2: do not edit by hand

export(computeSign)
export(mehenDi)
export(trenDi)
import(TreeSummarizedExperiment)
import(fishpond)
importFrom(Matrix,rowMeans)
importFrom(S4Vectors,"metadata<-")
importFrom(S4Vectors,metadata)
importFrom(SummarizedExperiment,"assay<-")
importFrom(SummarizedExperiment,"assayNames<-")
importFrom(SummarizedExperiment,"assays<-")
importFrom(SummarizedExperiment,"colData<-")
importFrom(SummarizedExperiment,"mcols<-")
importFrom(SummarizedExperiment,SummarizedExperiment)
importFrom(SummarizedExperiment,assay)
importFrom(SummarizedExperiment,assayNames)
importFrom(SummarizedExperiment,assays)
importFrom(SummarizedExperiment,colData)
importFrom(SummarizedExperiment,mcols)
importFrom(TreeSummarizedExperiment,TreeSummarizedExperiment)
importFrom(TreeSummarizedExperiment,rowTree)
importFrom(abind,abind)
importFrom(beaveR,buildTSE)
importFrom(beaveR,computeSizeFactors)
importFrom(beaveR,scInfReps)
importFrom(matrixStats,colVars)
importFrom(matrixStats,rowMedians)
importFrom(matrixStats,rowQuantiles)
importFrom(matrixStats,rowRanks)
importFrom(matrixStats,rowVars)
importFrom(methods,as)
importFrom(methods,is)
importFrom(methods,slot)
importFrom(parallel,mclapply)
importFrom(phangorn,Ancestors)
importFrom(phangorn,Descendants)
importFrom(stats,p.adjust)
importFrom(svMisc,progress)
