# Supplementary material for: Tree-based differential testing using inferential uncertainty for RNA-seq
Source: Genome Res. 2025 Oct;35(10):2326–38. doi: 10.1101/gr.279981.124 (PMC12487820; doi:10.1101/gr.279981.124)
Supplement: Supplement 2 [file Supplemental_Code.zip › Supplemental_Code/mehenDi-main/man/mehenDi-package.Rd]

% Generated by roxygen2: do not edit by hand
% Please edit documentation in R/mehenDi-package.R
\docType{package}
\name{mehenDi-package}
\alias{mehenDi-package}
\title{mehenDi: Differential testing on the forest of trees output form TreeTerminus}
\description{
This package provides a tree based differential testing for RNA-Seq data, where the tree is obtained from \strong{TreeTerminus}. The candidate nodes can consist of both leaves and inner nodes, with inner nodes comprising a susbet of transcripts that exhibit high uncertainty.
}
\seealso{
Useful links:
\itemize{
  \item \url{https://github.com/NPSDC/mehenDi}
}

}
\author{
\strong{Maintainer}: Noor Pratap Singh \email{noorpratap@gmail.com}

Authors:
\itemize{
  \item Michael Love \email{michaelisaiahlove@gmail.com} [contributor]
  \item Rob Pato \email{rob@cs.umd.edu} [contributor]
}

}
\keyword{internal}
