# Supplementary material for: Tree-based differential testing using inferential uncertainty for RNA-seq
Source: Genome Res. 2025 Oct;35(10):2326–38. doi: 10.1101/gr.279981.124 (PMC12487820; doi:10.1101/gr.279981.124)
Supplement: Supplement 2 [file Supplemental_Code.zip › Supplemental_Code/mehenDi-main/tests/testthat.R]

# This file is part of the standard setup for testthat.
# It is recommended that you do not modify it.
#
# Where should you do additional test configuration?
# Learn more about the roles of various files in:
# * https://r-pkgs.org/testing-design.html#sec-tests-files-overview
# * https://testthat.r-lib.org/articles/special-files.html

library(testthat)
library(mehenDi)

test_check("mehenDi")
