# Supplementary material for: Tree-based differential testing using inferential uncertainty for RNA-seq
Source: Genome Res. 2025 Oct;35(10):2326–38. doi: 10.1101/gr.279981.124 (PMC12487820; doi:10.1101/gr.279981.124)
Supplement: Supplement 2 [file Supplemental_Code.zip › Supplemental_Code/NPSDC-mehenDi-paper-data-0cee317/env.yml]

name: treeDE
channels:
  - conda-forge
  - bioconda
  - r
dependencies:
  - python=3.11
  - snakemake=7.*
  - salmon=1.10.1
  - r-base=4.1
  - r-devtools
