# Supplementary material for: Tree-based differential testing using inferential uncertainty for RNA-seq
Source: Genome Res. 2025 Oct;35(10):2326–38. doi: 10.1101/gr.279981.124 (PMC12487820; doi:10.1101/gr.279981.124)
Supplement: Supplement 2 [file Supplemental_Code.zip › Supplemental_Code/NPSDC-mehenDi-paper-data-0cee317/README.md]

# treede-paper-scripts

## Setup

Install required packages and (including R) using the provided conda environment:

    conda env create -f env.yml

Install required R packages with:

    Rscript --vanilla install_packages.R
