# Supplementary material for: Tree-based differential testing using inferential uncertainty for RNA-seq
Source: Genome Res. 2025 Oct;35(10):2326–38. doi: 10.1101/gr.279981.124 (PMC12487820; doi:10.1101/gr.279981.124)
Supplement: Supplement 2 [file Supplemental_Code.zip › Supplemental_Code/NPSDC-mehenDi-paper-data-0cee317/brain_sim/configs/normal_fc.yml]

seed: 1
output_prefix: /fs/cbcb-scratch/jfan03/treeterm-paper

replicates: [1,2,3,4,5,6]
fc_min: 2
fc_max: 6
frag_len: 200
lib_size: 40_000_000
gc_bias: true
txp_fasta: data/gencode.v26.transcripts.short.names.fa
txdb: data/gencode.v26.annotation.sqlite
cortex_tpms: data/frontal_cortex.tsv.gz
meandisp: data/meanDispPairs.rda
gc_params: data/fitpar_all.rda

sal_path: "/fs/cbcb-lab/rob/students/noor/Uncertainity/treeTerminusScripts/Chimpanzee/no_thresh_boot/.snakemake/conda/b5dc9e9ebd55a53225f40312a659f7a2/bin/salmon"
sal_idx_path: "/fs/cbcb-lab/rob/students/noor/Uncertainity/brain_sim/annotation/sal_ind_nodup"
posterior_type: gibbs #specific type of posterior sampling gibbs or bootstrap
thinning_factor: 100
nreplicates: 100 # posterior samples

term_path: "/fs/cbcb-lab/rob/students/noor/Uncertainity/terminus/target/release/terminus"
treeterm_path: "/fs/cbcb-lab/rob/students/noor/Uncertainity/TreeTerminus/target/release/treeterminus"
