# Supplementary material for: Tree-based differential testing using inferential uncertainty for RNA-seq
Source: Genome Res. 2025 Oct;35(10):2326–38. doi: 10.1101/gr.279981.124 (PMC12487820; doi:10.1101/gr.279981.124)
Supplement: Supplement 2 [file Supplemental_Code.zip › Supplemental_Code/NPSDC-mehenDi-paper-data-0cee317/brain_sim/scripts/shuffle_wrapper.sh]

CMD=$1
DIR=$2
# for i in `seq 1 4`; 
# do
    bash $CMD -l $DIR/sample_01_1.fasta -r $DIR/sample_01_2.fasta;
    bash $CMD -l $DIR/sample_02_1.fasta -r $DIR/sample_02_2.fasta;
    rm $DIR/*.fasta
    pigz -1 -p 4 $DIR/sample_01_1_shuffled.fa;
    pigz -1 -p 4 $DIR/sample_01_2_shuffled.fa;
    pigz -1 -p 4 $DIR/sample_02_1_shuffled.fa;
    pigz -1 -p 4 $DIR/sample_02_2_shuffled.fa;
# done
