# Supplementary material for: Tree-based differential testing using inferential uncertainty for RNA-seq
Source: Genome Res. 2025 Oct;35(10):2326–38. doi: 10.1101/gr.279981.124 (PMC12487820; doi:10.1101/gr.279981.124)
Supplement: Supplement 2 [file Supplemental_Code.zip › Supplemental_Code/NPSDC-mehenDi-paper-data-0cee317/brain_sim/scripts/simulate_reads.R]

### https://github.com/mikelove/swimdown/tree/brain_exprs/simulate
args <- commandArgs(trailingOnly = TRUE)
print(args[1])
i <- as.numeric(args[1])
fastaPath <- args[2]
outPath <- args[3]
print(paste(i, fastaPath, outPath))
library(polyester)
load(args[4])
print("Simulating reads...")
se <- simulate_experiment(fasta=fastaPath,
                          outdir=file.path(outPath,  i),
                          num_reps=c(1,1),
                          reads_per_transcript=sim_counts,
                          size=1/disps,
                          fold_changes=fold_changes,
                          fraglen=200,
                          fragsd=25,
                          frag_GC_bias=frag_GC_bias[,c(i,i)],
                          readlen=100,
                          seed=i)
