# Supplementary material for: Tree-based differential testing using inferential uncertainty for RNA-seq
Source: Genome Res. 2025 Oct;35(10):2326–38. doi: 10.1101/gr.279981.124 (PMC12487820; doi:10.1101/gr.279981.124)
Supplement: Supplement 2 [file Supplemental_Code.zip › Supplemental_Code/NPSDC-mehenDi-paper-data-0cee317/chimpBrain/config.json]

{
    "bed_path":"/fs/cbcb-lab/rob/students/noor/bedtools2/bin",
    "bam_path":"/fs/cbcb-lab/rob/students/noor/Uncertainity/ChimpData/bam",
    "main_path":"/fs/cbcb-lab/rob/students/noor/Uncertainity/ChimpData",
    "ind_path":"/fs/cbcb-lab/rob/students/noor/Uncertainity/ChimpData/refseq_ind",
    "tf":100,
    "gc_bias":true,
    "post_type":"gibbs",
    "npost":100,
    "chimp_genome_fa":"Pan_troglodytes.Pan_tro_3.0.dna_sm.toplevel.fa.gz",
    "chimp_cdna_fa":"Pan_troglodytes.Pan_tro_3.0.cdna.all.fa.gz",
    "chimp_ncrna_fa":"Pan_troglodytes.Pan_tro_3.0.ncrna.fa.gz",
    "fastqc_path":"/fs/cbcb-lab/rob/students/noor/Uncertainity/ChimpData/fastqc",
    "multiqc_path":"/fs/cbcb-lab/rob/students/noor/Uncertainity/ChimpData/multiqc",
    "treeterm_path":"/fs/cbcb-lab/rob/students/noor/Uncertainity/TreeTerminus",
    "term_path":"/fs/cbcb-lab/rob/students/noor/Uncertainity/term_hirak/terminus"
}
