# Supplementary material for: Tree-based differential testing using inferential uncertainty for RNA-seq
Source: Genome Res. 2025 Oct;35(10):2326–38. doi: 10.1101/gr.279981.124 (PMC12487820; doi:10.1101/gr.279981.124)
Supplement: Supplement 2 [file Supplemental_Code.zip › Supplemental_Code/NPSDC-mehenDi-paper-data-0cee317/chimpBrain/Snakefile]

### Adapted from
### https://gist.github.com/mikelove/5a8134e57f652f970f1a176efc900cbe
### https://www.sichong.site/2020/02/25/snakemake-and-slurm-how-to-manage-workflow-with-resource-constraint-on-hpc/

from os.path import join
import yaml

RUNS, = glob_wildcards(config['bam_path'] + "/{run}.bam")

import pandas as pd
df = pd.read_csv("SYNAPSE_METADATA_MANIFEST.tsv", sep = '\t')
RUNS = list(map(lambda x:x.split("/")[-1].split(".")[0], df["path"].values))
bam_files = df[df["tissue"]!="medial dorsal nucleus of thalamus"]["path"].values ##removing medial dorsal samples
final_runs = list(map(lambda x:x.split("/")[-1].split(".")[0], bam_files))

out_path = config['main_path']

fastq_path = join(out_path, "fastq")
fastqc_path = join(out_path, "fastqc")
if "fastq_path" in config.keys():
    fastq_path = config['fastq_path']

fastq_file = join(fastq_path, "{sample}.fastq")

sal_dir=join(out_path, "sal_out")
if "sal_out" in config.keys():
    sal_dir=config['sal_out']

tf=16
if "tf" in config.keys():
    tf = config['tf'] ##thinning factor

post_type="gibbs"
if "posterior_type" in config.keys():
    post_type = config["posterior_type"]

npost=100
if "npost" in config.keys():
    npost = config["npost"]

gc_bias=True
if "gc_bias" in config.keys():
    gc_bias = config["gc_bias"]

sal_dir=join(sal_dir,"mode_gcbias="+str(gc_bias))
sal_dir=join(sal_dir, "posttype={}_npost={}_tf={}".format(post_type, npost, tf))
sal_quant_dir = join(sal_dir, "{sample}")
sal_quant_file = join(sal_quant_dir, "quant.sf")

sym_link_dir = join(sal_dir, "symlink")
sym_link_quant_dir = join(sym_link_dir, "{sample}")
sym_link_quant_file = join(sym_link_quant_dir, "quant.sf")

term_dir=join(out_path, "term_out")
if "term_out" in config.keys():
    term_dir=config["term_out"]
term_dir=join(term_dir,"mode_gcbias="+str(gc_bias))
term_dir=join(term_dir, "posttype={}_npost={}_tf={}".format(post_type, npost, tf))

term_nothr0_dir = join(term_dir, "nothr0")
term_nothr0_group = join(term_nothr0_dir, "{sample}", "group_nwk.txt")
term_nothr0_clust = join(term_nothr0_dir, "cluster_nwk.txt")

term_old_dir = join(term_dir, "terminus") ###Hirak terminus
term_old_group = join(term_old_dir, "{sample}", "groups.txt")
term_old_cons = join(term_old_dir, "{sample}", "clusters.txt")

rule final_outputs:
    input:
        term_old_clust = expand(term_old_cons, sample=final_runs),
        term_nothr0_clust = term_nothr0_clust

rule run_term_collapse_hirak:
    input:
        inp_term = expand(term_old_group, sample=final_runs),
        inp_sal = expand(sym_link_quant_dir, sample=final_runs)
    output:
        expand(term_old_cons, sample=final_runs)
    params:
        term_path = config["term_path"],
        output = term_old_dir,
    shell:
        """
            cd {params.term_path}
            target/release/terminus collapse -c 0.5 -d {input.inp_sal} -o {params.output}
            cd -
        """
rule run_term_group_hirak:
    input:expand(term_old_group, sample = final_runs)

rule _run_term_group_hirak:
    input:sym_link_quant_dir
    output:term_old_group
    params:
        term_path = config["term_path"] + "/target/release/terminus",
        output = term_old_dir
    shell:
        """
          {params.term_path} group -m 0.1 --tolerance 0.001 -d {input} -o {params.output}
        """

rule run_term_cons_nothr0:
    input:
        group_files = expand(term_nothr0_group, sample = final_runs),
        quant_files = expand(sym_link_quant_dir, sample = final_runs)
    output:term_nothr0_clust
    params:
        treeterm_path = config["treeterm_path"],
        input = sym_link_dir,
        output = term_nothr0_dir
    shell:
        """
           cd {params.treeterm_path}
           target/release/TreeTerminus collapse -c 0 -d {params.input} -o {params.output} -m true --merge_type phylip
           cd -
        """

rule run_term_group_nothr0:
    input:expand(term_nothr0_group, sample = final_runs)

rule _run_term_group_nothr0:
    input:sym_link_quant_dir
    output:term_nothr0_group
    params:
        treeterm_path = config["treeterm_path"] + "/target/release/TreeTerminus",
        output = term_nothr0_dir
    shell:
        "{params.treeterm_path} group -m 0.1 --tolerance 0.001 -d {input} -o {params.output}  --thr false --mean_inf false --inf_perc 0"

rule run_symlink:
    input:expand(sym_link_quant_file, sample = final_runs)
    
        
rule _run_symlink:
    input:sal_quant_dir
    output:sym_link_quant_file
    params:
        output = sym_link_quant_dir,
        output_temp = sym_link_quant_dir+"temp",
        outln = join(sym_link_quant_dir+"temp", "{sample}"),
        sym_link_dir = sym_link_dir
    shell:
        """
            ln -s {input} {params.output}
            mv {params.output} {params.output_temp}
            mv {params.outln} {params.sym_link_dir}
            rm -rf {params.output_temp}
        """
                
rule run_salmon:
    input:expand(sal_quant_file, sample=RUNS)

rule _run_salmon:
    input:
        inp_fastq = fastq_file
    output:
        out_sal = sal_quant_file
    resources: cpus=10, mem=32000
    params:
        out_dir = sal_quant_dir,
        index = config['ind_path'] + "/sal_ind"
        #partition = "throughput"
    conda:
        "env.yml"
    shell:
        "salmon quant -i {params.index} -l A -p {resources.cpus} --gcBias "
        "--numGibbsSamples 100 --thinningFactor 100 -d "
        "-o {params.out_dir} -r {input.inp_fastq}"

rule build_sal_ind:
    input:
        inp_whole_fasta = config['ind_path'] + "/" + config['chimp_genome_fa'],
        inp_whole_cdna = config['ind_path'] + "/" + config['chimp_cdna_fa'],
        inp_whole_ncrna = config['ind_path'] + "/" + config['chimp_ncrna_fa']
        
    output:
        config['ind_path'] + "/sal_ind/pos.bin"
    params:
        ind_path = config['ind_path'],
        inp_sal_ind = config['ind_path'] + "/sal_ind"
    resources:cpus=10, mem=32000
    conda:
        "env.yml"
    shell:
        """
            grep "^>" <(gunzip -c {input.inp_whole_fasta}) | cut -d " " -f 1 > decoys.txt
            sed -i.bak -e 's/>//g' decoys.txt
            cat {input.inp_whole_cdna} {input.inp_whole_ncrna} {input.inp_whole_fasta} > gentrome.fa.gz
            salmon index -t gentrome.fa.gz -d decoys.txt -p {resources.cpus} -i {params.inp_sal_ind} --gencode
            rm decoys.txt gentrome.fa.gz
        """

rule multiqc:
    input: config['multiqc_path'] + "/multiqc_report.html"

rule _multiqc:
    input:
        expand([sal_quant_file,
                config['fastqc_path'] + "/{run}/{run}_fastqc.html"],
               run=RUNS, sample=RUNS)
    output:
        config['multiqc_path'] + "/multiqc_report.html"
    params:
        output = config['multiqc_path']
    shell:
        """
            module load multiqc
            multiqc . -o {params.output}
        """

rule fastqc:
    input:
        inp_fastq = fastq_path
    output:
        config['fastqc_path'] + "/{sample}/{sample}_fastqc.html"
    resources: cpus=10
    params:
        dir = config['fastqc_path'] + "/{sample}"
    shell:
        """
            module load fastqc
            fastqc --quiet -t {resources.cpus} --outdir {params.dir} {input}
        """

rule conv_bam:
    input:
        inp_bam = config['bam_path'] + "/{sample}.bam"
    output:
        out_fastq = fastq_file
    params:
        bed_path = config['bed_path']
    shell:
        """
            export PATH=$PATH:{params.bed_path}
            bamToFastq -i {input.inp_bam} -fq {output.out_fastq}
        """
