# Supplementary material for: Tree-based differential testing using inferential uncertainty for RNA-seq
Source: Genome Res. 2025 Oct;35(10):2326–38. doi: 10.1101/gr.279981.124 (PMC12487820; doi:10.1101/gr.279981.124)
Supplement: Supplement 2 [file Supplemental_Code.zip › Supplemental_Code/NPSDC-mehenDi-paper-data-0cee317/mouseMuscle/config.json]

{
    "sra_file":"SRR_Acc_List.txt",
    "main_path":"/fs/cbcb-lab/rob/students/noor/Uncertainity/real_datasets/GSE100505_EDL_MAST",
    "ann_path":"/fs/cbcb-lab/rob/students/noor/Uncertainity/real_datasets/GSE100505/annotation",
    "orig_path":"/fs/cbcb-lab/rob/students/noor/Uncertainity/real_datasets/GSE100505",
    "fastq_path":"/fs/cbcb-lab/rob/students/noor/Uncertainity/real_datasets/GSE100505/fastq",
    "dump_path":"~/sratoolkit.3.0.1-centos_linux64/bin/fasterq-dump",
    "paired":false,
    "keep_dup":false,
    "salmon_path":"/fs/cbcb-lab/rob/students/noor/Uncertainity/treeTerminusScripts/Chimpanzee/no_thresh_boot/.snakemake/conda/b5dc9e9ebd55a53225f40312a659f7a2/bin/salmon",
    "genome_fa":"GRCm38.primary_assembly.genome.fa.gz",
    "genome_txp_fa":"gencode.vM25.transcripts.fa.gz",
    "tf":100,
    "gc_bias":true,
    "post_type":"gibbs",
    "npost":100,
    "treeterm_path":"/fs/cbcb-lab/rob/students/noor/Uncertainity/TreeTerminus",
    "term_path":"/fs/cbcb-lab/rob/students/noor/Uncertainity/term_hirak/terminus",
    "_comment_txp":"https://ftp.ebi.ac.uk/pub/databases/gencode/Gencode_mouse/release_M25/gencode.vM25.transcripts.fa.gz",
    "_comment_genome":"https://ftp.ebi.ac.uk/pub/databases/gencode/Gencode_mouse/release_M25/GRCm38.primary_assembly.genome.fa.gz"
}
