# Supplementary material for: Tree-based differential testing using inferential uncertainty for RNA-seq
Source: Genome Res. 2025 Oct;35(10):2326–38. doi: 10.1101/gr.279981.124 (PMC12487820; doi:10.1101/gr.279981.124)
Supplement: Supplement 2 [file Supplemental_Code.zip › Supplemental_Code/NPSDC-mehenDi-paper-data-0cee317/mouseMuscle/SRR_Acc_List.txt]

RUN	TissueName
SRR5758666	Mast
SRR5758667	Mast
SRR5758668	Mast
SRR5758669	Mast
SRR5758670	Mast
SRR5758671	Mast
SRR5758630	EDL
SRR5758631	EDL
SRR5758632	EDL
SRR5758633	EDL
SRR5758634	EDL
SRR5758635	EDL
